# Supplementary material for: The ATM Signaling Cascade Promotes Recombination-Dependent Pachytene Arrest in Mouse Spermatocytes
Source: PLoS Genet. 2015 Mar 13;11(3):e1005017. doi: 10.1371/journal.pgen.1005017 (PMC4358828; doi:10.1371/journal.pgen.1005017)
Supplement: S1 Dataset — (XLSX) [file pgen.1005017.s009.xlsx]

## Sheet: Full1
Supplemental Dataset 1, Pacheco et al.
Number of gamma-H2AX patches per cell
Wild type	Wild type	Wild type	Trip13 mod/mod	Trip13 mod/mod	Trip13 mod/mod	Spo11+/- Atm-/-	Spo11+/- Atm-/-	Spo11+/- Atm-/-	Trip13mod/mod Spo11+/- Atm-/-	Trip13mod/mod Mre11atld/atld	Trip13mod/mod Nbs1	Trip13mod/mod Chk2-/-	Trip13mod/mod Chk2-/-	Trip13mod/mod Chk2-/-
H1t- Pachytene	H1t+ Pachytene	Diplotene	H1t- Pachytene	H1t+ Pachytene	Diplotene	H1t- Pachytene	H1t+ Pachytene	Diplotene	H1t+ Pachytene	H1t+ Pachytene	H1t+ Pachytene	H1t- Pachytene	H1t+ Pachytene	Diplotene
5	0	0	52	23	0	49	16	41	63	61	51	85	28	2
7	0	0	55	41	0	38	23	21	54	31	69	81	10
24	0	0	64	28	0	36	19	33	69	54	49	63	0	2
0	0	1	60	38	0	19	5	29	56	50	61	100	0	1
0	0	0	75	26	0	39	53	28	77	59	59	76	40	0
1	4	5	57	30	0	40	35	27	77	25	73	76	11	0
4	0	0	51	0	0	55	51	23	40	51	79	50	0	2
5	3	0	49	29	0	45	54	7	50	59	58	78	34	0
9	2	0	38	0	0	55	18	21	80	58	43	81	51	0
4	6	2	52	0	0	58	32	24	48	63	60	51	36	1
5	3	0	61	35	0	48	58	17	50	37	84	62	27	0
8	0	5	46	1	0	45	71	45	51	58	54	58	32	1
8	1	0	41	22	0	50	43	30	34	68	64	50	29	3
0	0	0	41	5	0	67	26	43	56	58	40	47	72	2
0	0	0	63	6	0	39	18	26	68	57	38	45	79	0
0	0	1	54	2	0	42	44	22	51	54	59	45	40	0
0	6	0	49	7	0	35	44		46	59	63	58	57	0
6	0	0	63	6	0	32	34		54	65	54	28	44	7
0	1	0	64	0	0	75	27		77	54	70	61	4
1	0	0	54	6	0	65	58		104	55		53	57
6	1	0	43	22	0	60	49		84	61		65	51
6	0	0	60	5	0	44	54		108			59	33
	0	0	51	4	1		33		52			33	70
	1	0	47	0	1		39		45			44	46
	0	0	50	0	1		35		35			46	48
	0	0	47	1	0		32		66			50	3
	0	0	51	1	0		43		89			48	4
	0	0	39	1			25		45			46	50
	0	0	73	0			17		49			40
	1	0	46	0			18		50			59
	0	0	66	1			27		80
	1	0	55	1					45
	3	0	47	1
	0	0	68	0
	0	0	53	4
	0	0	72	2
	0	1	72	1
	0	0	56	1
	0	0	76	2
	0	0	37	0
	0	0	50	0
	0	0	71	1
	2	0	57	0
	0	1	62	0
	1	0	59
	0		55
	1		55
	0		53
	0		45
			49
			47
			44
			56
			68
			53
			41
			41
			48
			43
